# Supplementary material for: The crystal structure of human XPG, the xeroderma pigmentosum group G endonuclease, provides insight into nucleotide excision DNA repair
Source: Nucleic Acids Res. 2020 Aug 21;48(17):9943–58. doi: 10.1093/nar/gkaa688 (PMC7515719; doi:10.1093/nar/gkaa688)
Supplement: gkaa688_Supplemental_Files [file gkaa688_supplemental_files.zip]

Archive with 3 entries (3 files):
- gonzalezcorrochano_mov1.mp4
- gonzalezcorrochano_supp_movcap.pdf
- gonzalezcorrochano_sup_rev2.pdf
